# Supplementary material for: A Comparative Study of the Plasma Chemokine Profile in COVID-19 Patients Infected with Different SARS-CoV-2 Variants
Source: Int J Mol Sci. 2022 Aug 13;23(16):9058. doi: 10.3390/ijms23169058 (PMC9409001; doi:10.3390/ijms23169058)
Supplement: Supplementary file 1 [file ijms-23-09058-s001.zip]

Archive with 1 entries (1 files):
- ijms-1845885-supplementary.pdf
